# Supplementary material for: Scanless Spectral Imaging of Terahertz Vortex Beams Generated by High‐Resolution 3D‐Printed Spiral Phase Plates
Source: Small Sci. 2024 Oct 16;4(12):2400352. doi: 10.1002/smsc.202400352 (PMC11934985; doi:10.1002/smsc.202400352)
Supplement: Supplementary file 1 — Supplementary Material [file SMSC-4-2400352-s001.zip]

Archive with 4 entries (3 files):
- smsc202400352-sup-0002-SuppData-S2/
- smsc202400352-sup-0002-SuppData-S2/smsc.202400352-sup-0002-suppdata-S2.avi
- smsc202400352-sup-0002-SuppData-S2/smsc202400352-sup-0001-SuppData-S1.avi
- smsc202400352-sup-0002-SuppData-S2/smsc202400352-sup-0003-SuppData-S3.pdf
